# Supplementary material for: Oocyst Shedding Dynamics in Children with Cryptosporidiosis: a Prospective Clinical Case Series in Ethiopia
Source: Microbiol Spectr. 2022 Jun 14;10(4):e02741-21. doi: 10.1128/spectrum.02741-21 (PMC9430463; doi:10.1128/spectrum.02741-21)
Supplement: Supplemental file 1 — Data Set S1. Download spectrum.02741-21-s0001.xlsx, XLSX file, 0.02 MB [file spectrum.02741-21-s0001.xlsx]

## Sheet: Supplementary_dataset_1
All participants in the follow-up study	Number of days since onset of the diarrhoeal episode	Cryptosporidium PCR quantity (copies/g)	Cryptosporidium species	Cryptosporidium gp60 subtype	GenBank accession number
0-11m boy, diar:1d, some dehydration, MAM, ID1	1	17365693	C hominis	IaA25R3
0-11m boy, diar:1d, some dehydration, MAM, ID1	8	6467381	C hominis	IaA25R3
0-11m boy, diar:1d, no dehydration, NAM, ID2	1	15324714	C hominis	IbA9G3	ON863578
0-11m boy, diar:1d, no dehydration, NAM, ID2	7	398020	C hominis	IbA9G3	ON863579
0-11m boy, diar:1d, no dehydration, NAM, ID2	15	180146	C hominis	IbA9G3	ON863576
0-11m boy, diar:1d, no dehydration, NAM, ID2	22	58295	C hominis	IbA9G3	ON863577
0-11m boy, diar:1d, no dehydration, NAM, ID2	30	78742	C hominis	IbA9G3
12-59m boy, diar:2d, no dehydration, NAM, ID3	2	250604	C hominis	IaA25R3	ON863580
0-11m girl, diar:2d, some dehydration, NAM, ID4	2	46256196	C hominis	IaA25R3	ON863581
0-11m girl, diar:2d, some dehydration, NAM, ID4	9	177718	C hominis	IaA25R3	ON863582
0-11m girl, diar:2d, some dehydration, NAM, ID4	15	916171	C hominis	IaA25R3
0-11m boy, diar:2d, no dehydration, NAM, ID5	2	2365872	C hominis	IdA23	ON863583
0-11m boy, diar:2d, no dehydration, NAM, ID5	11	1396618	C hominis	IdA23	ON863584
0-11m boy, diar:2d, no dehydration, NAM, ID5	18	2066284	C hominis	IdA23
0-11m boy, diar:2d, no dehydration, NAM, ID5	25	183938	C hominis	IdA23
0-11m boy, diar:2d, no dehydration, NAM, ID5	32	145421	C hominis	IdA23
0-11m boy, diar:2d, no dehydration, NAM, ID5	65	4609	C hominis	gp60:NA/failed
12-59m girl, diar:2d, severe dehydration, NAM, ID6	2	157637233	C parvum	IIcA5G3a	ON863585
12-59m girl, diar:2d, severe dehydration, NAM, ID6	11	8666190	C parvum	IIcA5G3a	ON863586
12-59m girl, diar:2d, severe dehydration, NAM, ID6	18	140850	C parvum	IIcA5G3a	ON863587
0-11m girl, diar:2d, severe dehydration, NAM, ID7	2	1362465	C hominis	IdA15	ON863588
0-11m girl, diar:2d, severe dehydration, NAM, ID7	9	1296303	C hominis	IdA15	ON863590
0-11m girl, diar:2d, severe dehydration, NAM, ID7	17	517258	C hominis	IdA15
0-11m girl, diar:2d, severe dehydration, NAM, ID7	25	360510	C hominis	IdA15
0-11m girl, diar:2d, severe dehydration, NAM, ID7	33	39739	C hominis	IdA15	ON863589
12-59m girl, diar:2d, no dehydration, NAM, ID8	2	9058209	C hominis	IeA11G3T3	ON863591
12-59m girl, diar:2d, no dehydration, NAM, ID8	9	711831	C hominis	IeA11G3T3	ON863592
12-59m girl, diar:2d, no dehydration, NAM, ID8	18	291368	C hominis	IeA11G3T3	ON863593
12-59m girl, diar:2d, no dehydration, NAM, ID8	24	26662	C hominis	IeA11G3T3	ON863594
12-59m boy, diar:2d, severe dehydration, NAM, ID9	2	1107759	C hominis	IaA25R3	ON863595
12-59m boy, diar:2d, severe dehydration, NAM, ID9	9	8461371	C hominis	IaA25R3
12-59m boy, diar:2d, severe dehydration, NAM, ID9	16	405695	C hominis	IeA11G3T3	ON863596
0-11m girl, diar:2d, dehydration NA, NAM, ID10	2	4991152	C hominis	IbA9G3	ON863597
0-11m boy, diar:2d, dehydration NA, NAM, ID11	2	29648595	C hominis	IbA9G3
0-11m boy, diar:2d, dehydration NA, NAM, ID11	22	15730	C hominis	gp60:NA/failed
0-11m boy, diar:2d, dehydration NA, NAM, ID11	35	1372	C hominis	gp60:NA/failed
0-11m boy, diar:2d, dehydration NA, NAM, ID11	65	13838	C hominis	IbA9G3	ON863598
0-11m girl, diar:3d, some dehydration, SAM, ID12	3	674421	C hominis	IeA11G3T3	ON863626
0-11m girl, diar:3d, some dehydration, SAM, ID12	11	222034	C hominis	IeA11G3T3	ON863599
0-11m girl, diar:3d, some dehydration, SAM, ID12	18	8899	C hominis	IeA11G3T3	ON863600
0-11m girl, diar:3d, some dehydration, SAM, ID12	25	3954	lib13:neg,	gp60:NA/failed
0-11m boy, diar:3d, no dehydration, NAM, ID13	3	36562983	C hominis	IbA9G3	ON863603
0-11m boy, diar:3d, no dehydration, NAM, ID13	10	496556	C hominis	IbA9G3	ON863602
0-11m boy, diar:3d, no dehydration, NAM, ID13	18	225470	C hominis	IbA9G3	ON863601
0-11m boy, diar:3d, no dehydration, NAM, ID13	25	14079	C hominis	IbA9G3	ON863605
0-11m boy, diar:3d, no dehydration, NAM, ID13	32	24523	C hominis	IbA9G3	ON863604
0-11m boy, diar:3d, some dehydration, NAM, ID14	3	299099	C hominis	IbA9G3	ON863606
0-11m boy, diar:3d, some dehydration, NAM, ID14	32	4634	lib13:neg,	gp60:NA/failed
0-11m girl, diar:3d, no dehydration, NAM, ID15	3	277352	C hominis	IeA11G3T3	ON863607
0-11m girl, diar:3d, no dehydration, NAM, ID15	10	25252	C hominis	IeA11G3T3
12-59m girl, diar:3d, no dehydration, NAM, ID16	3	2292429	C hominis	IeA11G3T3	ON863608
12-59m girl, diar:3d, no dehydration, NAM, ID17	12	2856429	C hominis	IeA11G3T3	ON863609
12-59m girl, diar:3d, no dehydration, NAM, ID17	25	115269	C hominis	IeA11G3T3	ON863610
0-11m girl, diar:3d, no dehydration, NAM, ID18	3	5414864	C hominis	IaA25R3
0-11m girl, diar:3d, no dehydration, NAM, ID18	13	2375961	C hominis	IaA25R3	ON863612
0-11m girl, diar:3d, no dehydration, NAM, ID18	20	703415	C hominis	IaA25R3	ON863611
12-59m girl, diar:3d, severe dehydration, NAM, ID20	3	1897799	C hominis	IbA9G3	ON863613
12-59m girl, diar:3d, severe dehydration, NAM, ID20	15	201838	C hominis	IbA9G3	ON863614
12-59m girl, diar:3d, severe dehydration, NAM, ID20	22	2588	C hominis	IbA9G3	ON863615
12-59m boy, diar:3d, some dehydration, NAM, ID21	3	376189	C hominis	IbA9G3	ON863618
12-59m boy, diar:3d, some dehydration, NAM, ID21	11	170185	C hominis	IbA9G3	ON863619
12-59m boy, diar:3d, some dehydration, NAM, ID21	18	51778	C hominis	IbA9G3	ON863617
12-59m boy, diar:3d, some dehydration, NAM, ID21	25	39144	C hominis	IbA9G3	ON863616
12-59m boy, diar:3d, some dehydration, NAM, ID21	32	5222	lib13:neg,	IbA9G3	ON863620
12-59m boy, diar:3d, no dehydration, NAM, ID22	3	74791743	C hominis	IaA34R3	ON863621
12-59m boy, diar:3d, no dehydration, NAM, ID22	13	3655174	C hominis	IaA34R3	ON863622
0-11m boy, diar:3d, no dehydration, NAM, ID23	3	30660712	C hominis	IaA25R3	ON863624
0-11m boy, diar:3d, no dehydration, NAM, ID23	10	11051504	C hominis	IaA25R3	ON863623
0-11m boy, diar:3d, no dehydration, NAM, ID23	17	228377	C hominis	IaA25R3	ON863625
12-59m girl, diar:3d, no dehydration, NAM, ID24	3	175010	C hominis	IdA21
12-59m girl, diar:3d, no dehydration, NAM, ID24	10	16867571	C hominis	IdA21
12-59m girl, diar:3d, severe dehydration, NAM, ID25	3	4289242	C hominis	IeA11G3T3	ON863629
12-59m girl, diar:3d, severe dehydration, NAM, ID25	10	1595276	C hominis	IeA11G3T3	ON863627
12-59m girl, diar:3d, severe dehydration, NAM, ID25	17	4579	C hominis	IeA11G3T3	ON863628
12-59m girl, diar:3d, severe dehydration, NAM, ID25	24	3830	lib13:neg,	gp60:NA/failed
0-11m boy, diar:3d, severe dehydration, NAM, ID26	3	20071979	C hominis	IdA23	ON863630
0-11m boy, diar:3d, severe dehydration, NAM, ID26	10	3401002	C hominis	IdA23
0-11m boy, diar:3d, severe dehydration, NAM, ID26	17	429193	C hominis	IdA23
0-11m boy, diar:3d, severe dehydration, NAM, ID26	27	13365	C hominis	gp60:NA/failed
0-11m boy, diar:3d, severe dehydration, NAM, ID26	32	304558	C hominis	IdA23
0-11m girl, diar:3d, some dehydration, SAM, ID27	3	29305176	C hominis	IdA23	ON863631
0-11m girl, diar:3d, some dehydration, SAM, ID27	11	4477686	C hominis	IdA23
0-11m girl, diar:3d, some dehydration, SAM, ID27	18	408067	C hominis	IdA23	ON863632
0-11m girl, diar:3d, some dehydration, SAM, ID27	25	636427	C hominis	IdA23	ON863633
0-11m girl, diar:3d, some dehydration, SAM, ID27	32	2228864	C hominis	IdA23	ON863634
12-59m girl, diar:4d, some dehydration, NAM, ID28	11	1487371	C hominis	IbA9G3
12-59m girl, diar:4d, some dehydration, NAM, ID28	18	128751	C hominis	IbA9G3
12-59m girl, diar:4d, some dehydration, NAM, ID28	25	40670	C hominis	Ia
0-11m boy, diar:4d, no dehydration, MAM, ID29	4	57062	C hominis	IdA21	ON863635
0-11m boy, diar:4d, no dehydration, MAM, ID29	11	60928188	C hominis	IdA21	ON863637
0-11m boy, diar:4d, no dehydration, MAM, ID29	18	22143951	C hominis	IdA21	ON863636
0-11m boy, diar:4d, no dehydration, MAM, ID29	35	12564	C hominis	gp60:NA/failed
12-59m girl, diar:4d, some dehydration, NAM, ID30	4	52421122	C hominis	gp60:NA/failed
12-59m girl, diar:4d, some dehydration, NAM, ID30	12	688902	C hominis	IaA25R3
12-59m boy, diar:4d, no dehydration, SAM, ID31	4	3334753	C hominis	IeA11G3T3	ON863639
12-59m boy, diar:4d, no dehydration, SAM, ID31	11	4028546	C hominis	IeA11G3T3	ON863638
0-11m boy, diar:4d, dehydration NA, SAM, ID32	4	9156486	C hominis	IeA11G3T3	ON863640
0-11m boy, diar:4d, dehydration NA, SAM, ID32	11	3223951	C hominis	IeA11G3T3	ON863642
0-11m boy, diar:4d, dehydration NA, SAM, ID32	18	613556	C hominis	IeA11G3T3
0-11m boy, diar:4d, dehydration NA, SAM, ID32	25	737178	C hominis	IeA11G3T3
0-11m boy, diar:4d, dehydration NA, SAM, ID32	32	227820	C hominis	IeA11G3T3	ON863641
0-11m girl, diar:4d, some dehydration, NAM, ID33	4	382620	C hominis	IbA9G3	ON863643
12-59m girl, diar:5d, severe dehydration, MAM, ID35	5	392716	C parvum	IIcA5G3a	ON863646
12-59m girl, diar:5d, severe dehydration, MAM, ID35	21	171900	C parvum	IIcA5G3a	ON863644
12-59m girl, diar:5d, severe dehydration, MAM, ID35	28	105023	C parvum	IIcA5G3a	ON863645
0-11m girl, diar:5d, severe dehydration, NAM, ID36	5	7977250	C hominis + C parvum	IIcA5G3a	ON863649
0-11m girl, diar:5d, severe dehydration, NAM, ID36	16	1313616	C parvum	IIcA5G3a	ON863650
0-11m girl, diar:5d, severe dehydration, NAM, ID36	23	32507	C hominis + C parvum	IIcA5G3a	ON863647
0-11m girl, diar:5d, severe dehydration, NAM, ID36	37	22903	C hominis	IbA9G3	ON863648
0-11m girl, diar:5d, severe dehydration, NAM, ID37	5	4830406	C hominis	IaA25R3	ON863651
0-11m girl, diar:5d, severe dehydration, NAM, ID37	12	5988338	C hominis	IaA25R3
0-11m girl, diar:5d, severe dehydration, NAM, ID37	19	15063	C hominis	IaA25R3	ON863652
0-11m girl, diar:5d, severe dehydration, NAM, ID37	26	2465	lib13:neg,	gp60:NA/failed
0-11m boy, diar:5d, no dehydration, NAM, ID38	5	352402	C hominis	IdA22	ON863654
0-11m boy, diar:5d, no dehydration, NAM, ID38	12	300070	C hominis	IdA22	ON863653
0-11m boy, diar:5d, no dehydration, NAM, ID38	19	708844	C hominis	IdA22
0-11m boy, diar:5d, no dehydration, NAM, ID38	33	7327	C hominis	Id
12-59m boy, diar:6d, no dehydration, NAM, ID39	6	15322385	C hominis	IaA25R3
12-59m girl, diar:7d, no dehydration, NAM, ID41	7	1564298	C hominis	IaA25R3	ON863656
12-59m girl, diar:7d, no dehydration, NAM, ID41	22	49683	C hominis	IaA25R3	ON863655
0-11m boy, diar:7d, no dehydration, NAM, ID42	7	384204	C hominis	IbA9G3	ON863657
0-11m boy, diar:7d, no dehydration, NAM, ID42	26	13776	C hominis	IbA9G3	ON863658
0-11m boy, diar:7d, no dehydration, MAM, ID43	7	269250	C hominis	IeA11G3T3	ON863660
0-11m boy, diar:7d, no dehydration, MAM, ID43	15	66616	lib13:neg,	IeA11G3T3	ON863659
0-11m boy, diar:7d, no dehydration, MAM, ID43	22	1048	lib13:neg,	gp60:NA/failed
12-59m girl, diar:7d, some dehydration, NAM, ID44	7	655529	C parvum	IIcA5G3a	ON863661
12-59m girl, diar:7d, some dehydration, NAM, ID44	22	14569	C parvum	gp60:NA/failed
12-59m girl, diar:7d, some dehydration, NAM, ID44	29	3959	C parvum	IIcA5G3a	ON863662
12-59m boy, diar:7d, some dehydration, NAM, ID45	7	25574932	C parvum	IIcA5G3a	ON863663
12-59m boy, diar:7d, some dehydration, NAM, ID45	14	203198	C parvum	IIcA5G3a	ON863664
12-59m girl, diar:7d, severe dehydration, SAM, ID46	7	9230561	C hominis	IdA21
12-59m girl, diar:7d, severe dehydration, SAM, ID46	15	2506030	C hominis	IdA21
12-59m girl, diar:7d, severe dehydration, SAM, ID46	22	64313	C hominis	IdA21
0-11m boy, diar:7d, some dehydration, SAM, ID47	7	351998	C parvum	IIcA5G3a	ON863666
0-11m boy, diar:7d, some dehydration, SAM, ID47	14	1537365	C parvum	IIcA5G3a	ON863665
0-11m boy, diar:7d, some dehydration, NAM, ID48	7	63976	C hominis	IaA25R3	ON863668
0-11m boy, diar:7d, some dehydration, NAM, ID48	34	94536	C hominis	IdA21	ON863667
12-59m girl, diar:7d, severe dehydration, NAM, ID49	7	1905992	C parvum	IIcA5G3a	ON863670
12-59m girl, diar:7d, severe dehydration, NAM, ID49	14	175210	C parvum	IIcA5G3a	ON863671
12-59m girl, diar:7d, severe dehydration, NAM, ID49	21	22663	C parvum	IIcA5G3a	ON863669
0-11m boy, diar:7d, dehydration NA, NAM, ID50	7	13836	C hominis	IdA23	ON863672
0-11m boy, diar:7d, dehydration NA, NAM, ID50	22	6330	lib13:neg,	gp60:NA/failed
0-11m boy, diar:7d, dehydration NA, NAM, ID50	29	8495	lib13:neg,	gp60:NA/failed
0-11m boy, diar:7d, dehydration NA, NAM, ID50	35	435382	C hominis	IdA23
12-59m boy, diar:10d, some dehydration, NAM, ID51	10	879960	C hominis	IdA20
12-59m boy, diar:10d, no dehydration, NAM, ID52	17	32159	C hominis	IaA27R3	ON863675
12-59m boy, diar:10d, no dehydration, NAM, ID52	24	804	lib13:neg,	IaA27R3	ON863674
12-59m boy, diar:10d, no dehydration, NAM, ID52	32	37596	C hominis	IaA27R3	ON863673
0-11m boy, diar:10d, some dehydration, SAM, ID53	10	3442228	C hominis	IdA20	ON863676
0-11m boy, diar:10d, some dehydration, SAM, ID53	17	88261	C hominis	IdA20
0-11m boy, diar:10d, some dehydration, SAM, ID53	24	58066	C hominis	IdA20	ON863677
12-59m boy, diar:14d, no dehydration, NAM, ID54	14	14824637	C hominis	IdA21	ON863678
12-59m boy, diar:14d, no dehydration, NAM, ID54	24	6291289	C hominis	IdA21
0-11m girl, diar:14d, some dehydration, NAM, ID55	14	858854	C hominis	IaA23R3
0-11m girl, diar:14d, some dehydration, NAM, ID55	21	1113855	C hominis	IaA23R3
0-11m boy, diar:16d, severe dehydration, NAM, ID56	16	132768	C hominis	IdA23	ON863679
0-11m boy, diar:16d, severe dehydration, NAM, ID56	24	519	C hominis	Ia
